# Supplementary material for: CYP1B1-RMDN2 Alzheimer’s disease endophenotype locus identified for cerebral tau PET
Source: Nat Commun. 2024 Sep 20;15:8251. doi: 10.1038/s41467-024-52298-2 (PMC11415491; doi:10.1038/s41467-024-52298-2)
Supplement: Supplementary file 4 — Source Data [file 41467_2024_52298_MOESM4_ESM.xlsx]

## Sheet: Figure 2
	Medial Temporal Tau (A)				Global Tau (B)
	CC	CT	TT		CC	CT	TT
Mean	-0.0957239	0.25983	0.245621		-0.0959478	0.253762	0.318783
Median	-0.114161	0.292109	0.288746		-0.098427	0.257768	0.190448
Std. Dev.	0.9991	0.940171	0.960803		0.9967	0.958836	0.963123
SEM	0.034596	0.0542808	0.184907		0.0345129	0.0553584	0.185353
Minimum	-3.27097	-2.31172	-1.55011		-3.13201	-2.62439	-1.74149
Maximum	3.27097	2.99034	2.07548		3.13201	2.79386	2.28065
N	834	300	27		834	300	27
Mean Square - rs2113389 Add	14.972				15.4182
F value - rs2113389 Add	17.3425				17.1756
p value - rs2113389 Add	3.8019e-08				4.4703e-08
Partial η2 - rs2113389 Add	0.0293769				0.0291025
	Medial Temporal Tau (C)				Global Tau (D)
	CC	CT/TT			CC	CT/TT
Mean	-0.0957239	0.258657			-0.0959478	0.25913
Median	-0.114161	0.290987			-0.098427	0.254835
Std. Dev.	0.9991	0.940401			0.9967	0.957875
SEM	0.034596	0.0520043			0.0345129	0.0529706
Minimum	-3.27097	-2.31172			-3.13201	-2.62439
Maximum	3.27097	2.99034			3.13201	2.79386
N	834	327			834	327
Mean Square - rs2113389 Dom	29.944				30.7175
F value - rs2113389 Dom	34.7152				34.2446
p value - rs2113389 Dom	5.01054e-09				6.33584e-09
Partial η2 - rs2113389 Dom	0.0293769				0.0289903

## Sheet: Figure 3a-b
	Medial Temporal Tau (A)							Global Tau (B)
	CN-CC	CN-CT/TT	MCI-CC	MCI-CT/TT	AD-CC	AD-CT/TT		CN-CC	CN-CT/TT	MCI-CC	MCI-CT/TT	AD-CC	AD-CT/TT
Mean	-0.264124	0.127235	0.13455	0.435306	0.619032	0.789561		-0.189659	0.193611	-0.00039374	0.317108	0.391306	0.599028
Median	-0.265295	0.144505	0.0936314	0.484731	0.648907	0.640332		-0.164152	0.173459	-0.0631428	0.320929	0.503031	0.478993
Std. Dev.	0.882281	0.871341	1.09222	0.9129	1.17099	1.23466		0.957058	0.9496	1.03544	0.901804	1.04568	1.09822
SEM	0.0370197	0.0584806	0.0782158	0.105413	0.138971	0.225418		0.0401573	0.063733	0.0741495	0.104131	0.1241	0.200507
Minimum	-2.99034	-2.31172	-2.84069	-1.80304	-3.27097	-1.57935		-3.13201	-2.62439	-2.79386	-1.74149	-2.38152	-1.38299
Maximum	2.16713	2.84069	3.27097	2.12418	2.73614	2.99034		2.94032	2.79386	3.13201	2.28065	2.62439	2.35508
N	568	222	195	75	71	30		568	222	195	75	71	30
Mean Square - Diagnosis	27.4979							9.0916
F value - Diagnosis	31.8335							10.1207
p value - Diagnosis	3.51459e-14							4.39597e-05
Partial η2 - Diagnosis	0.0527191							0.017386
Mean Square - rs2113389 Dom	10.7325							11.9044
F value - rs2113389 Dom	12.4247							13.2519
p value - rs2113389 Dom	0.000440447							0.000284473
Partial η2 - rs2113389 Dom	0.010744							0.0114512
Mean Square - Interaction	0.582431							0.389722
F value - Interaction	0.674263							0.433837
p value - Interaction	0.509734							0.648124
Partial η2 - Interaction	0.00117739							0.000757882

## Sheet: Figure 3c-d
	Medial Temporal Tau (A)					Global Tau (B)
	APOE-/CC	APOE-/CT/TT	APOE+/CC	APOE+/CT/TT		APOE-/CC	APOE-/CT/TT	APOE+/CC	APOE+/CT/TT
Mean	-0.227456	0.156935	0.0727202	0.416804		-0.231073	0.126754	0.0768352	0.464934
Median	-0.232041	0.144505	0.0839214	0.438139		-0.260019	0.116309	0.104634	0.477471
Std. Dev.	0.987128	0.906098	0.990283	0.973985		0.973762	0.934768	1.00031	0.960617
SEM	0.04563	0.0642316	0.0517629	0.0860889		0.0450122	0.0662639	0.0522869	0.0849073
Minimum	-3.27097	-2.31172	-2.39753	-1.83681		-2.94032	-2.62439	-3.13201	-1.91308
Maximum	3.27097	2.99034	2.73614	2.84069		3.13201	2.76187	2.62439	2.79386
N	468	199	366	128		468	199	366	128
Mean Square - APOE	4.57159					5.30372
F value - APOE	5.29583					5.90773
p value - APOE	0.0215553					0.0152272
Partial η2 - APOE	0.00459988					0.00512865
Mean Square - rs2113389 Dom	28.1373					29.8497
F value - rs2113389 Dom	32.5948					33.2491
p value - rs2113389 Dom	1.44497e-08					1.04179e-08
Partial η2 - rs2113389 Dom	0.0276557					0.0281952
Mean Square - Interaction	0.0812179					0.0275548
F value - Interaction	0.0940846					0.0306928
p value - Interaction	0.759103					0.860958
Partial η2 - Interaction	8.20915e-05					2.67819e-05

## Sheet: Figure 3e-f
	Medial Temporal Tau (A)					Global Tau (B)
	Ab-/CC	Ab-/CT/TT	Ab+/CC	Ab+/CT/TT		Ab-/CC	Ab-/CT/TT	Ab+/CC	Ab+/CT/TT
Mean	-0.295511	0.091976	0.035911	0.378276		-0.357889	-0.000607685	0.0802034	0.440338
Median	-0.321397	0.113079	0.07853	0.394196		-0.376229	0.0493307	0.108255	0.427977
Std. Dev.	0.97547	0.799272	0.988685	1.00286		0.906177	0.77205	1.01513	1.02572
SEM	0.0530586	0.0698327	0.0446187	0.0720015		0.0492895	0.0674544	0.0458123	0.0736427
Minimum	-3.271	-1.7509	-2.655	-2.3117		-2.94032	-1.78259	-3.13201	-2.62439
Maximum	2.2145	2.3975	3.271	2.9903		2.0699	2.76187	3.13201	2.79386
N	338	131	491	194		338	131	491	194
Mean Square - Amyloid	11.787					27.8898
F value - Amyloid	13.6581					31.0659
p value - Amyloid	0.000229648					3.10796e-08
Partial η2 - Amyloid	0.0117777					0.0263926
Mean Square - rs2113389 Dom	30.0891					29.92
F value - rs2113389 Dom	34.8656					33.3273
p value - rs2113389 Dom	4.64961e-09					1.00187e-08
Partial η2 - rs2113389 Dom	0.0295255					0.0282596
Mean Square - Interaction	0.35835					0.025185
F value - Interaction	0.415237					0.028053
p value - Interaction	0.519452					0.867014
Partial η2 - Interaction	0.000362205					2.44785e-05

## Sheet: Figure 5a-b
	RMND2 (A)			CYP1B1 (B)
	CN	AD		CN	AD
Mean	4.01674	3.92241		2.90062	4.1783
Median	4.04722	3.94182		3.01606	3.87944
Std. Dev.	0.334673	0.356904		0.875411	1.32747
SEM	0.0656348	0.0341852		0.103892	0.148416
Minimum	3.10953	3.08546		0.723438	2.1762
Maximum	4.46036	4.70739		5.26286	7.687
N	26	109		71	80
Mean Square - Diagnosis	0.186807			61.4062
F value - Diagnosis	1.50057			47.4423
p value - Diagnosis	0.222748			1.48223e-10
Partial η2 - Diagnosis	0.0111566			0.241507

## Sheet: Figure 5c
	CYP1B1 (C)
	CC	CT/TT
Mean	3.569	3.6974
Median	3.4203	3.5882
Std. Dev.	1.25979	0.94673
SEM	0.09188	0.11397
Minimum	0.9	0.72
Maximum	7.69	6.07
N	188	69
Mean Square - rs2113389 Dom	0.83165
F value - rs2113389 Dom	0.592825
p value - rs2113389 Dom	0.442042
Partial η2 - rs2113389 Dom	0.00231941

## Sheet: SuppFig2
Males	Medial Temporal Tau (A)				Global Tau (B)
	CC	CT	TT		CC	CT	TT
Mean	-0.146613	0.173563	0.334506		-0.109905	0.210104	0.431324
Median	-0.140176	0.221015	0.542365		-0.0805983	0.249106	0.638746
Std. Dev.	0.980271	0.942333	1.01197		1.00054	0.992561	1.03244
SEM	0.0446501	0.0761831	0.245439		0.0455734	0.0802438	0.250403
Minimum	-2.99034	-1.83681	-1.51873		-3.13201	-1.91308	-1.74149
Maximum	2.73614	2.39753	2.07548		2.94032	2.76187	2.28065
N	482	153	17		482	153	17
Mean Square - rs2113389 Add	7.95173				8.7597
F value - rs2113389 Add	9.01343				9.19159
p value - rs2113389 Add	0.000137895				0.000115961
Partial η2 - rs2113389 Add	0.0273538				0.0278794
	Medial Temporal Tau (C)				Global Tau (D)
	CC	CT/TT			CC	CT/TT
Mean	-0.146613	0.189658			-0.109905	0.232226
Median	-0.140176	0.235933			-0.0805983	0.262268
Std. Dev.	0.980271	0.947611			1.00054	0.995702
SEM	0.0446501	0.0726785			0.0455734	0.0763669
Minimum	-2.99034	-1.83681			-3.13201	-1.91308
Maximum	2.73614	2.39753			2.94032	2.76187
N	482	170			482	170
Mean Square - rs2113389 Dom	15.7707				17.0493
F value - rs2113389 Dom	17.9001				17.904
p value - rs2113389 Dom	2.66723e-05				2.66183e-05
Partial η2 - rs2113389 Dom	0.0271254				0.0271313

## Sheet: SuppFig3
Females	Medial Temporal Tau (A)				Global Tau (B)
	CC	CT	TT		CC	CT	TT
Mean	-0.0260408	0.349619	0.0945151		-0.0768358	0.299201	0.127464
Median	-0.0548348	0.314614	0.135238		-0.11777	0.258143	0.144615
Std. Dev.	1.02161	0.932643	0.897761		0.992519	0.923618	0.848632
SEM	0.0544521	0.0769231	0.283897		0.0529014	0.0761788	0.268361
Minimum	-3.27097	-2.31172	-1.55011		-2.38152	-2.62439	-1.30046
Maximum	3.27097	2.99034	1.3613		3.13201	2.79386	1.42377
N	352	147	10		352	147	10
Mean Square - rs2113389 Add	7.24249				7.00518
F value - rs2113389 Add	8.73917				8.50693
p value - rs2113389 Add	0.00018603				0.00023285
Partial η2 - rs2113389 Add	0.0338414				0.0329717
	Medial Temporal Tau (C)				Global Tau (D)
	CC	CT/TT			CC	CT/TT
Mean	-0.0260408	0.288262			-0.0768358	0.288262
Median	-0.0548348	0.254835			-0.11777	0.254835
Std. Dev.	1.02161	0.917445			0.992519	0.917445
SEM	0.0544521	0.0732201			0.0529014	0.0732201
Minimum	-3.27097	-2.62439			-2.38152	-2.62439
Maximum	3.27097	2.79386			3.13201	2.79386
N	352	157			352	157
Mean Square - rs2113389 Dom	14.3341				13.9748
F value - rs2113389 Dom	17.3247				17.0032
p value - rs2113389 Dom	3.70995e-05				4.36925e-05
Partial η2 - rs2113389 Dom	0.0334889				0.032888

## Sheet: SuppFig4
	Medial Temporal Tau (A)				Global Tau (B)
	CC	CT	TT		CC	CT	TT
Mean	1.13971	1.19588	1.18752		1.14131	1.19596	1.1936
Median	1.1011	1.14917	1.14891		1.10571	1.14604	1.14
Std. Dev.	0.183133	0.216046	0.181044		0.181636	0.214609	0.186537
SEM	0.00634138	0.0124734	0.034842		0.00628953	0.0123905	0.0358991
Minimum	0.78616	0.88	0.969801		0.79558	0.87	0.96
Maximum	2.52	2.35798	1.82		2.47	2.37	1.87
N	834	300	27		834	300	27
Mean Square - rs2113389 Add	0.357602				0.34691
F value - rs2113389 Add	11.4388				11.1871
p value - rs2113389 Add	1.20537e-05				1.54278e-05
Partial η2 - rs2113389 Add	0.0195723				0.0191499
	Medial Temporal Tau (C)				Global Tau (D)
	CC	CT/TT			CC	CT/TT
Mean	1.13971	1.14131			1.19519	1.19576
Median	1.1011	1.10571			1.14895	1.14465
Std. Dev.	0.183133	0.181636			0.213142	0.212175
SEM	0.00634138	0.00628953			0.0117868	0.0117333
Minimum	0.78616	0.79558			0.88	0.87
Maximum	2.52	2.47			2.35798	2.37
N	834	834			327	327
Mean Square - rs2113389 Dom	0.715157				0.693376
F value - rs2113389 Dom	22.896				22.3792
p value - rs2113389 Dom	1.93287e-06				2.51627e-06
Partial η2 - rs2113389 Dom	0.019571				0.0191377

## Sheet: SuppFig5
Males	Medial Temporal Tau (A)							Global Tau (B)
	CN-CC	CN-CT/TT	MCI-CC	MCI-CT/TT	AD-CC	AD-CT/TT		CN-CC	CN-CT/TT	MCI-CC	MCI-CT/TT	AD-CC	AD-CT/TT
Mean	-0.272032	0.118871	-0.0160056	0.324143	0.557469	0.303956		-0.159914	0.241144	-0.12409	0.207737	0.367884	0.242622
Median	-0.222117	0.0591453	-0.0548348	0.347727	0.387058	0.380839		-0.0575609	0.223823	-0.151844	0.269866	0.119891	0.323412
Std. Dev.	0.913972	0.861755	1.02173	1.0107	1.08619	1.3381		0.995021	0.979522	0.972951	0.98273	1.02996	1.22386
SEM	0.0502364	0.0821651	0.0961159	0.149019	0.176204	0.357622		0.0546913	0.0933937	0.0915275	0.144896	0.167082	0.327091
Minimum	-2.99034	-1.83681	-2.84069	-1.80304	-1.6022	-1.57935		-3.13201	-1.91308	-2.79386	-1.74149	-1.3116	-1.38299
Maximum	2.16713	2.39753	1.96782	2.12418	2.73614	2.3611		2.94032	2.76187	2.0699	2.28065	2.62439	2.34363
N	331	110	113	46	38	14		331	110	113	46	38	14
Mean Square - Diagnosis	5.70853							0.931532
F value - Diagnosis	6.50949							0.981438
p value - Diagnosis	0.00158993							0.375336
Partial η2 - Diagnosis	0.0199672							0.00306239
Mean Square - rs2113389 Dom	2.11418							3.143
F value - rs2113389 Dom	2.41082							3.31138
p value - rs2113389 Dom	0.120994							0.0692695
Partial η2 - rs2113389 Dom	0.00375863							0.00515541
Mean Square - Interaction	2.38904							1.62426
F value - Interaction	2.72424							1.71128
p value - Interaction	0.0663579							0.181461
Partial η2 - Interaction	0.00845449							0.0053276
Females	Medial Temporal Tau (C)							Global Tau (D)
	CN-CC	CN-CT/TT	MCI-CC	MCI-CT/TT	AD-CC	AD-CT/TT		CN-CC	CN-CT/TT	MCI-CC	MCI-CT/TT	AD-CC	AD-CT/TT
Mean	-0.253079	0.135449	0.342023	0.611633	0.689923	1.21446		-0.231201	0.146927	0.170066	0.490593	0.418278	0.910883
Median	-0.265295	0.161381	0.484731	0.648907	0.919621	1.28557		-0.232186	0.120327	0.215997	0.530903	0.53592	0.762987
Std. Dev.	0.837799	0.88445	1.15696	0.712955	1.27502	0.991319		0.9018	0.921272	1.09916	0.739169	1.07887	0.900756
SEM	0.0544209	0.0835727	0.127765	0.132392	0.221953	0.24783		0.0585782	0.087052	0.121382	0.13726	0.187807	0.225189
Minimum	-2.53139	-2.31172	-2.16713	-0.954631	-3.27097	-0.438109		-2.34363	-2.62439	-2.05447	-1.14614	-2.38152	-0.551053
Maximum	1.82532	2.84069	3.27097	1.89178	2.53139	2.99034		2.40004	2.79386	3.13201	1.92829	2.50768	2.35508
N	237	112	82	29	33	16		237	112	82	29	33	16
Mean Square - Diagnosis	22.7029							10.5244
F value - Diagnosis	27.3232							12.7415
p value - Diagnosis	5.51884e-12							4.01467e-06
Partial η2 - Diagnosis	0.0990606							0.0487727
Mean Square - rs2113389 Dom	8.69998							8.81588
F value - rs2113389 Dom	10.4705							10.673
p value - rs2113389 Dom	0.0012938							0.00116223
Partial η2 - rs2113389 Dom	0.0206328							0.0210234
Mean Square - Interaction	0.200451							0.106331
F value - Interaction	0.241245							0.12873
p value - Interaction	0.785741							0.87924
Partial η2 - Interaction	0.000969862							0.000517761

[truncated: 6 more sheets: SuppFig6, SuppFig7, SuppFig8ab, SuppFig8cd, SuppFig8ef, SuppFig10]
